# Supplementary material for: Characteristics and Relationships between Total Polyphenol and Flavonoid Contents, Antioxidant Capacities, and the Content of Caffeine, Gallic Acid, and Major Catechins in Wild/Ancient and Cultivated Teas in Vietnam
Source: Molecules. 2023 Apr 14;28(8):3470. doi: 10.3390/molecules28083470 (PMC10142074; doi:10.3390/molecules28083470)
Supplement: Supplementary file 1 [file molecules-28-03470-s001.zip]

Archive with 1 entries (1 files):
- molecules-2229546-supplementary.pdf
